# Supplementary material for: Oral health and oral health-related quality of life in patients with chronic peripheral facial nerve palsy with synkineses—A case-control-study
Source: PLoS One. 2022 Nov 17;17(11):e0276152. doi: 10.1371/journal.pone.0276152 (PMC9671450; doi:10.1371/journal.pone.0276152)
Supplement: S1 File — All raw data collected during the study implementation between the 01.09.2020 and 14.10.2020 are available in this excel file. (XLSX) [file pone.0276152.s003.xlsx]

## Sheet: patients
patients data
	gender m-0 f-1	handiness l-0 r-1 (EHI)	age	recruitment C-consultation hour T-facial palsy training	paretic side l-0 r-1 b-2	non paretic side l-0 r-1 b-2	diagnosis (at the time of the examination)	aetiology congenital-0 traumatic-1 neoplastic (operation)-2 viral-3 idiopathic-4	severity of the disease (Total FDI score)	severity of the disease (Total- Face-Score)	date of occurrence	date of examination	Duration of illness in months	Duration of illness in years and days	Phase of the disease	Measures already taken	PSI	middle PSI	PSI rating	calculus_ S1	number SBI "+"_S1	SBI (%)_S1	rating SPI_S1	number API "+"_S1	API (%)_S1	rating API_S1	VPD_S1	VPD_<3,5mm_S1	VPD_ >=3,5mm_S1	VPD_>= 5,5mm_S1	PD O_S1	PD O_<3,5mm_S1	PD O>=3,5mm_S1	PD O_>= 5,5mm_S1	PD total _S1	LG 0_S1	LG 1_S1	LG 2_S1	LG 3_S1	middle LG_S1	AL_S1	teeth without restoration_S1	N= aktive kar. lesions_S1	TI V 0_S1	TI V 1_S1	TI V 2_S1	TI V 3_S1	TI V 4_S1	TI O 0_S1
1	1	1	31	C	1	0	increasing reinnervation after postoperative peripheral complete facial nerve palsy right, surditas right (facial hypoglossal anastomosis right, hypoglossal splint re	2	88.5	66.67	01.05.2018	07.07.2020	26	2 Jahre und 67 Tage	reinnervation	Hypoglossus-facialis anastomosis, hypoglossus-splint	2-3-3-3-2-3	2.66667	gingivitis	2	2	0.5	moderate inflammation	5	1	inadequate oral hygiene	2.6	5	0	0	3	5	0	0	2.8	5	0	0	0	0	3.35	3	0	5	0	0	0	0	1
2	1	1	21	C	0	1	Complete postoperative facial nerve paresis left after partial left parodectomy	2	67.5	53.3333	01.11.2017	07.07.2020	32	2 Jahre und 248 Tage	chronic phase	Hypoglossus-Fazialis-Jump-nerve suture	2-1-2-2-2-2	1.83333	gingivitis	0	3	0.75	extreme inflammation	3	0.6	moderate oral hygiene	1.375	4	0	0	1.25	4	0	0	1.3125	4	0	0	0	0	1.3125	2	0	4	0	0	0	0	1
3	1	1	47	C	1	0	Defect healing of idiopathic peripheral facial paresis on the right side in Lyme disease with oro-ocular synkineses	4	79	71.6667	01.01.2010	07.07.2020	126	10 Jahre und 187 Tage	defect healing	training completed	3-2-3-2-3-3	2.66667	gingivitis	0	3	1	extreme inflammation	0	0	optimum oral hygiene	3.33333	1	2	0	2.83333	1	2	0	3.08333	3	0	0	0	0	3.08333	0	0	1	3	0	0	0	1
4	0	1	65	T	1	0	Defect healing with clear oro-ocular synkinisia after acute peripheral facial nerve palsy on the right side	3	91	96.6667	03.05.2019	08.07.2020	14	1 Jahre und 66 Tage	defect healing	in training	3-3-2-3-2-3	2.66667	gingivitis	0	1	0.5	moderate inflammation	2	1	inadequate oral hygiene	2.25	1	1	0	3.75	0	2	0	3	2	0	0	0	0.05	4.75	0	0	0	1	2	0	0	0
5	1	1	62	C	1	0	oro-ocular synkineses after neurosurgical extirpation of a right vestibular schannoma	2	93	75	22.10.2010	14.07.2020	116	9 Jahre und 265 Tage	chronic phase		2-3-2-2-2-3	2.33333	gingivitis	0	2	0.5	moderate inflammation	5	1	inadequate oral hygiene	2.25	4	0	0	2.5	4	0	0	2.375	4	0	0	0	0	2.375	0	0	0	2	2	0	0	0
6	1	1	59	T	0	1	Defect healing with oro-ocular synkineses of an acute peripheral facial nerve palsy on the left	3	70.5	58.3333	28.07.2018	14.07.2020	23	1 Jahre und 351 Tage	defect healing		3-3-3-3-3-3	3	moderate parodontitis	0	3	1	extreme inflammation	1	0.25	optimum oral hygiene	3.5	0	3	0	2.5	3	0	0	3	3	0	0	0	0	3.41667	0	0	0	2	1	0	0	1
7	1	1	48	C	1	0	Defect healing with oro-ocular synkinisia of a chronic, incomplete, peripheral, idiopathic facial nerve palsy	4	87	88.3333	05.10.2009	14.07.2020	129	10 Jahre und 282 Tage	defect healing	Botox	3-3-3-3-3-3	3	moderate parodontitis	0	4	1	extreme inflammation	4	0.8	inadequate oral hygiene	3.3	2	3	0	3.5	1	4	0	3.4	5	0	0	0	0	3.4	1	0	2	1	2	0	0	0
8	0	1	62	C	1	0	/	4	62.5	0	15.10.2018	21.07.2020	21	1 Jahre und 279 Tage	chronic phase		3-3-3-3-2-2	2.66667	gingivitis	0	4	1	extreme inflammation	5	1	inadequate oral hygiene	2.625	4	0	0	3.5	0	4	0	3.0625	4	0	0	0	0	3.0625	3	0	2	1	1	0	0	0
9	0	1	24	C	1	0	Defect healing with oro-ocular synkineses after acute idiopathic incomplete facial nerve palsy on the left side	4	53	73.3333	08.08.2019	21.07.2020	11	0 Jahre und 348 Tage	defect healing		3-2-3-2-2-2	2.33333	gingivitis	0	4	1	extreme inflammation	4	0.8	inadequate oral hygiene	2.5	4	0	0	2.875	3	1	0	2.6875	4	0	0	0	0	2.6875	4	0	1	3	0	0	0	0
10	1	1/0	55	C	0	1	Defect healing with oro-ocular synkineses after acute idiopathic incompressive facial nerve palsy on the left side	4	61	38.3333	02.05.2018	21.07.2020	26	2 Jahre und 80 Tage	defect healing		3-2-3-3-2-2	2.5	gingivitis	0	3	1	extreme inflammation	2	0.666667	moderate oral hygiene	3.16667	1	2	0	2	3	0	0	2.58333	3	0	0	0	0	2.58333	0	0	3	1	0	0	0	3
11	0	1	32	C	0	1	Defect healing with oro-ocular synkineses after acute idiopathic left peripheral facial nerve palsy	4	89	73.3333	01.08.2013	21.07.2020	83	6 Jahre und 354 Tage	defect healing	training completed	2-1-2-2-2-2	1.83333	gingivitis	0	4	1	extreme inflammation	3	0.6	moderate oral hygiene	2.3	5	0	0	2.1	5	0	0	2.2	5	0	0	0	0	2.25	2	0	5	0	0	0	0	3
12	1	1	38	C	0	1	/	0	81	71.6667	27.07.1982	28.07.2020	456	38 Jahre und 1 Tage	chronic phase		1-0-1-2-2-2	1.33333	gingivitis	0	2	0.5	moderate inflammation	2	0.4	moderate oral hygiene	1.125	4	0	0	0.75	4	0	0	0.9375	4	0	0	0	0	0.9375	3	1	4	0	0	0	0	4
13	0	1	46	C	1	0	Peripheral facial nerve palsy on the right (initially almost complete)	4	92.5	72.9167	20.12.2017	28.07.2020	31	2 Jahre und 220 Tage	chronic phase	Logopedics	2-3-2-3-3-3	2.66667	gingivitis	3	3	0.75	extreme inflammation	5	1	inadequate oral hygiene	2.25	4	0	0	2.625	4	0	0	2.4375	4	0	0	0	0	2.4375	2	0	3	0	0	1	0	2
14	1	1	37	C	0	1	Defect healing of peripheral incomplete facial nerve palsy	2	69	53.3333	01.04.2015	28.07.2020	63	5 Jahre und 118 Tage	defect healing	training completed	2-1-2-2-2-2	1.83333	gingivitis	0	3	0.75	extreme inflammation	2	0.4	moderate oral hygiene	1.875	4	0	0	1.25	4	0	0	1.5625	4	0	0	0	0	1.5625	4	0	4	0	0	0	0	3
15	1	1	25	C	0	1	Defect healing of an incomplete peripheral postoperative facial nerve palsy on the left side	1	75.5	70	01.01.2000	04.08.2020	247	20 Jahre und 216 Tage	defect healing	training completed, Botox	3-1-3-3-1-2	2.16667	gingivitis	0	4	1	extreme inflammation	5	1	inadequate oral hygiene	2.875	4	0	0	2.75	3	1	0	2.8125	4	0	0	0	0	2.8125	2	0	2	1	1	0	0	2
16	1	1	53	C	0	1	Defect healing of a chronic complete peripheral facial nerve palsy on the left with oro-ocular synkineses	2	51	28.3333	14.02.2019	04.08.2020	17	1 Jahre und 171 Tage	defect healing		3-2-3-2-3-3	2.66667	gingivitis	0	1	0.5	moderate inflammation	2	1	inadequate oral hygiene	3.25	1	1	0	2.5	2	0	0	2.875	2	0	0	0	0.16	3.875	0	0	2	1	1	0	0	3
17	0	1	32	C	0	1	Defect healing of an incomplete peripheral idiopathic facial nerve palsy left, oro-ocular synkineses	4	93	91.6667	01.11.2018	04.08.2020	21	1 Jahre und 276 Tage	defect healing	training completed	3-3-3-3-3-3	3	moderate parodontitis	0	3	0.75	extreme inflammation	1	0.2	optimum oral hygiene	3.25	2	2	0	2.875	3	1	0	3.0625	4	0	0	0	0	3.1875	3	0	2	2	0	0	0	4
18	0	1	73	C	1	0	Complete peripheral facial nerve palsy (Stennert(4/6)	2	0	0	2020-02-01	04.08.2020	6	0 Jahre und 185 Tage			---2-3-3	2.66667	gingivitis
19	1	1	50	T	1	0	Defect healing with oro-ocular synkinisia after Ramsay-Hunt syndrome right, chronic	3	65.5	48.3333	07.10.2018	10.08.2020	22	1 Jahre und 307 Tage	defect healing		3-0-2-3-2-3	2.16667	gingivitis	0	1	0.333333	moderate inflammation	4	0.8	inadequate oral hygiene	2.125	4	0	0	2.5	3	1	0	2.3125	4	0	0	0	0	2.5625	0	0	3	0	0	1	0	2
20	0	0	63	C	1	0	Traumatic complete peripheral facial nerve paresis on the right (birth trauma), low reinnervation of the facial nerve.	0	87	68.3333	16.09.1955	11.08.2020	778	64 Jahre und 330 Tage	low reinnervation	training completed, electrostumulation	2-1-2-1-2-2	1.66667	gingivitis	1	4	1	extreme inflammation	4	0.8	inadequate oral hygiene	2.8	4	1	0	2.2	4	1	0	2.5	5	0	0	0	0.344828	3.6	2	0	1	2	2	0	0	3
21	1	1	54	C	1	0	Defect healing of a chronic, peripheral, incomplete facial nerve paresis ( Stennert (0/3))	4	64.5	45	01.11.2018	11.08.2020	21	1 Jahre und 283 Tage	defect healing	Botox	2-1-2-1-2-2	1.66667	gingivitis	1	3	0.75	extreme inflammation	4	0.8	inadequate oral hygiene	1.625	4	0	0	1.125	4	0	0	1.375	4	0	0	0	0	1.375	3	0	2	2	0	0	0	2
22	1	1	61	C	1	0	Defect healing of a chronic incomplete peripheral facial paresis on the right (Stennert 0/1),	4	39.5	41.6667	24.01.2003	11.08.2020	210	17 Jahre und 199 Tage	defect healing		3-2-3-2-2-2	2.33333	gingivitis	0	0	0	clinically normal	1	1	inadequate oral hygiene	2	1	0	0	3.5	0	1	0	2.75	1	0	0	0	0	3.25	1	0	0	1	1	0	0	0
23	1	1	49	C	1	0	Defect healing of a postoperative complete peripheral facial isoaresis on the right side ( oro-ocul. synkineses)	2	72.5	58.3333	01.01.2013	11.08.2020	91	7 Jahre und 222 Tage	defect healing		3-1-3-3-2-3	2.5	gingivitis	0	1	0.333333	moderate inflammation	4	1	inadequate oral hygiene	2.5	4	0	0	2.875	3	1	0	2.6875	4	0	0	0	0	2.6875	2	1	3	0	1	0	0	1
24	1	1	59	C	1	0	Defect healing of a postoperative facial isoaresis on the right, complete paresis,synkineses	2	41.875	51.6667	01.06.2019	18.08.2020	14	1 Jahre und 78 Tage	defect healing		3-1-2-3-3-3	2.5	gingivitis	0	3	0.75	extreme inflammation	4	0.8	inadequate oral hygiene	2.75	3	1	0	2.375	3	1	0	2.5625	3	1	0	0	0.037037	3.8125	1	0	3	0	1	0	0	2
25	1	1	54	C	0	1	Postoperative complete facial nerve paresis on the left, first reinnervation exercise via hypoglossal nerve	2	82	73.3333	01.10.2017	18.08.2020	34	2 Jahre und 321 Tage	chronic phase	Hypoglossus- Fazialis-Jump-anastomosis	2-2-2-2-2-3	2.16667	gingivitis	0	1	0.333333	moderate inflammation	1	0.25	optimum oral hygiene	2.375	4	0	0	2.625	4	0	0	2.5	4	0	0	0	0	2.5	2	0	1	0	3	0	0	3
26	0	1	56	C	0	1	Postoperative incomplete facial nerve palsy left	2	34.5	30	01.12.2018	18.08.2020	20	1 Jahre und 260 Tage	chronic phase		3-3-3-2-3-2	2.66667	gingivitis	0	3	1	extreme inflammation	4	1	inadequate oral hygiene	2.83333	2	1	0	3	2	1	0	2.91667	0	3	0	0	0.772727	3.08333	3	0	0	3	0	0	0	0
27	0	1	56	C	1	0	Defect healing with oro-ocular synkinisia after peripheral facial nerve palsy on the right side	4	77	65	01.08.2018	18.08.2020	24	2 Jahre und 17 Tage	defect healing	training completed, Botox	2-2-2-2-2-2	2	gingivitis	0	0	0	clinically normal	4	1	inadequate oral hygiene	2.5	4	0	0	2.5	4	0	0	2.5	4	0	0	0	0	2.625	1	0	2	2	0	0	0	4
28	0	1	29	T	0	1	chronic facial paresis on the left, oro-ocular synkinisies	2	75.5	66.6667	01.09.2009	19.08.2020	131	10 Jahre und 352 Tage	chronic phase		2-1-2-2-2-2	1.83333	gingivitis	0	0	0	clinically normal	3	0.6	moderate oral hygiene	1.75	4	0	0	1.875	4	0	0	1.8125	4	0	0	0	0	2.0625	0	2	2	1	1	0	0	2
29	0	1	52	T	1	0	Defect healing of a peripheral complete facial paresis on the right side in zoster oticus, oro-ocular synkineses	3	42.5	41.6667	01.12.2018	31.08.2020	20	1 Jahre und 273 Tage	defect healing	Ergo-physio-logopaedics	3-1-2-2-2-2	2	gingivitis	0	3	0.75	extreme inflammation	1	0.2	optimum oral hygiene	2.625	3	1	0	2.625	4	0	0	2.625	4	0	0	0	0	3.625	0	1	2	0	1	1	0	3
30	1	1	46	C	0	1	Defect healing with oro-ocular synkinisies of idiopathic facial nerve palsy left	4	57	45	05.06.2019	01.09.2020	14	1 Jahre und 88 Tage	defect healing		3-2-3-3-2-2	2.5	gingivitis	0	0	0	clinically normal	3	0.6	moderate oral hygiene	2.75	4	0	0	3.25	2	2	0	3	4	0	0	0	0	3	1	0	2	2	0	0	0	1
31	0	1	34	C	0	1	Defect healing of idiopathic facial nerve palsy	3	52.5	43.3333	25.05.2018	01.09.2020	27	2 Jahre und 99 Tage	defect healing		0-2-2-3-2-2	1.83333	gingivitis	0	0	0	clinically normal	5	1	inadequate oral hygiene	2.25	4	0	0	2	4	0	0	2.125	4	0	0	0	0	2.125	1	0	4	0	0	0	0	4
32	1	1	68	C	0	1	Postoperative facial nerve paresis (marginal nerve weakness) (Stennert 0/1)	2	47.5	60	2020-02-15	01.09.2020	6	0 Jahre und 199 Tage	reinnervation		1-1-1-3-2-3	1.83333	gingivitis	0	3	0.75	extreme inflammation	3	0.6	moderate oral hygiene	1.625	4	0	0	1.375	4	0	0	1.5	4	0	0	0	0	3.3125	0	0	4	0	0	0	0	4
33	0	1	48	T	0	1	Defect healing with oro-ocular synkinisia on the left after vestibular schannoma surgery on the left	2	69	50	15.04.2019	01.09.2020	16	1 Jahre und 139 Tage	defect healing	in training	2-0-2-2-2-2	1.66667	gingivitis	0	2	0.666667	extreme inflammation	2	0.5	moderate oral hygiene	2	3	0	0	2.66667	3	0	0	2.33333	3	0	0	0	0	2.41667	2	0	2	1	0	0	0	3
34	1	1	59	C	1	0	Chronic peripheral incomplete facial nerve palsy on the right	4	50	80	2020-02-16	15.09.2020	6	0 Jahre und 212 Tage	chronic phase		3-1-2-1-2-1	1.66667	gingivitis	0	2	0.5	moderate inflammation	3	0.6	moderate oral hygiene	2.875	3	1	0	3.125	2	2	0	3	4	0	0	0	0	3.625	0	0	2	2	0	0	0	3
35	1	1	32	C	0	1	Chronic incomplete postoperative facial nerve paresis on the left with oro-ocular synkineses	2	86	63.3333	01.10.2018	15.09.2020	23	1 Jahre und 349 Tage	chronic phase	training completed	2-1-2-2-1-2	1.66667	gingivitis	0	4	1	extreme inflammation	1	0.2	optimum oral hygiene	2.25	4	0	0	2.375	4	0	0	2.3125	4	0	0	0	0	2.375	0	0	3	0	1	0	0	3
36	1	1	51	T	1	0	Defect healing after acute peripheral incomplete facial nerve palsy on the right	4	83	65	12.04.2019	16.09.2020	17	1 Jahre und 157 Tage	defect healing	in training	1-3-2-2-2-3	2.16667	gingivitis	0	1	1	extreme inflammation	1	0.5	moderate oral hygiene	3	1	0	0	3	1	0	0	3	1	0	0	0	0	3	0	0	1	0	0	0	0	1
37	1	1	45	C	0	1	Defect healing of a peripheral incomplete facial paresis on the left with pronounced oroocular synkineses	4	18.5	30	01.11.2018	22.09.2020	22	1 Jahre und 325 Tage	defect healing		1-1-1-3-2-3	1.83333	gingivitis	0	1	0.25	moderate inflammation	1	0.2	optimum oral hygiene	2.875	4	0	0	2.875	4	0	0	2.875	4	0	0	0	0	3.1875	2	0	4	0	0	0	0	4
38	1	1	55	C	1	0	Defect healing with oro-ocular synkinisia in patients with acute peripheral facial nerve palsy on the right side	3	82	80	24.09.2019	29.09.2020	12	1 Jahre und 5 Tage	defect healing		3-1-3-2-2-2	2.16667	gingivitis	0	1	0.25	moderate inflammation	5	1	inadequate oral hygiene	2.8	4	1	0	2.9	5	0	0	2.85	5	0	0	0	0	3.55	0	0	2	0	2	1	0	3
39	1	1	55	C	1	0	Defect healing with oroocular synkineses of a chronic peripheral facial nerve palsy	1	52	61.6667	18.04.2018	13.10.2020	29	2 Jahre und 178 Tage	defect healing		2-1-2-2-2-2	1.83333	gingivitis	0	3	0.75	extreme inflammation	5	1	inadequate oral hygiene	2.5	4	0	0	2.25	4	0	0	2.375	4	0	0	0	0	2.875	0	0	2	1	1	0	0	2
40	1	1	40	C	1	0	Chronic incomplete peripheral facial paresis on the right (neuroborreliosis 1989)	3	69	48.3333	01.01.2009	13.10.2020	141	11 Jahre und 285 Tage	chronic phase	training, Xeomin, platics	2-0-2-2-1-2	1.5	gingivitis	0	0	0	clinically normal	2	0.4	moderate oral hygiene	2.5	5	0	0	1.8	5	0	0	2.15	5	0	0	0	0	2.5	2	0	4	0	0	1	0	5
41	1	1	55	C	0	1	Defect healing with oro-ocular synkinisia in Z.n. explantation upper eyelid weight li	2	50.5	11.6667	01.03.2018	13.10.2020	31	2 Jahre und 226 Tage	defect healing		2-1-2-2-2-2	1.83333	gingivitis	0	1	0.25	moderate inflammation	3	0.75	inadequate oral hygiene	2.875	4	0	0	2.5	4	0	0	2.6875	4	0	0	0	0	2.9375	1	0	3	1	0	0	0	3
42	1	1	58	C	1	0	Incipient reinnervation Z.n. hypoglossus facialis jump anastomosis and upper eyelid weight implatation	2	62.5	45	28.11.2017	13.10.2020	34	2 Jahre und 319 Tage	started reinnervation	Hypoglossus-Fazialis-Jump-anastomosis	3-2-2-3-2-2	2.33333	gingivitis	0	4	1	extreme inflammation	4	0.8	inadequate oral hygiene	3	4	0	0	3.125	3	1	0	3.0625	4	0	0	0	0	4.0625	0	0	0	0	4	0	0	4
43	1	1	23	T	0	1	Chronic incomplete facial nerve paresis on the left with defect healing and oro-ocular synkineses	3	91	76.67	11.10.2018	14.10.2020	24	2 Jahre und 3 Tage	defect healing	training, Botox	2-0-2-3-0-1	1.33333	gingivitis	0	0	0	clinically normal	2	0.4	moderate oral hygiene	0.75	4	0	0	0.75	4	0	0	0.75	4	0	0	0	0	0.75	2	0	4	0	0	0	0	3
[truncated: 463 more columns]

## Sheet: controls
controls data
	gender m-0 w-1	handiness l-0 r-1	age	date of examination	reason for being in hospital	recruitment S-station level, C-consultation hour P-private	PSI	middle PSI	PSI rating	calculus_ S1	number SBI "+"_S1	SBI (%)_S1	rating SPI_S1	number API "+"_S1	API (%)_S1	rating API_S1	VPD_S1	VPD_<3,5mm_S1	VPD >=3,5mm_S1	VPD_>= 5,5mm_S1	PDO_ S1	PDO_<3,5mm_S1	PDO>=3,5mm_S1	PDO_>= 5,5mm_S1	STG _S1	LG 0_S1	LG 1_S1	LG 2_S1	LG 3_S1	middle LG_S1	AL_S1	teeth without restaurations_S1	N=akt. active karies lesions_S1	TI V 0_S1	TI V 1_S1	TI V 2_S1	TI V 3_S1	TI V 4_S1	TI O 0_S1	TI O 1_S1	TI O 2_S1	TI O 3_S1	TI O 4_S1	middle TI_S1	PBI 0_S1	PBI 1_S1	PBI 2_S1	PBI 3_S1	PBI 4_S1
44	1	1	63	22.07.2020	laryngeal dystonia	S	3-3-2-3-3-3	2.83333	moderate parodontitis	0	1	1	extreme inflammation	1	0.5	moderate oral hygiene	3.5	0	1	0	3	1	0	0	3.25	1	0	0	0	0	3.25	0	0	2	0	0	0	0	2	0	0	0	0	0	0	2	0	0	0
45	0	0	67	22.07.2020	Unclear mass in the auditory canal right	S	3-3-3-3-2-3	2.83333	moderate parodontitis	1	0	0	clinically normal	4	0.8	inadequate oral hygiene	2.33333	3	0	0	3.5	1	2	0	2.91667	2	1	0	0	0.333333	4.25	0	0	2	0	1	0	0	2	0	1	0	0	0.666667	1	1	3	0	0
46	0	1	30	24.07.2020	Septoplasty	S	2-1-2-2-2-2	1.83333	gingivitis	0	0	0	clinically normal	3	0.6	moderate oral hygiene	2	4	0	0	1.875	4	0	0	1.9375	4	0	0	0	0	2.125	4	1	3	1	0	0	0	3	1	0	0	0	0.25	2	2	1	0	0
47	1	1	46	28.07.2020	Acute perichondritis right	S	3-2-2-3-2-2	2.33333	moderate parodontitis	0	3	0.75	extreme inflammation	3	0.6	moderate oral hygiene	2.25	4	0	0	3.25	2	2	0	2.75	4	0	0	0	0	3.25	1	1	4	0	0	0	0	2	1	1	0	0	0.375	1	0	2	2	0
48	1	1	52	28.07.2020	mild OSAS	S	3-2-3-3-2-3	2.66667	moderate parodontitis	1	1	0.333333	moderate inflammation	2	0.5	moderate oral hygiene	2.75	3	1	0	3.375	1	3	0	3.0625	4	0	0	0	0	3.6875	1	0	2	2	0	0	0	2	2	0	0	0	0.5	1	0	1	2	0
49	1	1	25	29.07.2020	Adenotomy	S	2-1-2-2-2-2	1.83333	gingivitis	0	3	1	extreme inflammation	2	0.5	moderate oral hygiene	2.33333	3	0	0	2.16667	3	0	0	2.25	3	0	0	0	0	2.25	1	0	1	2	0	0	0	1	2	0	0	0	0.666667	0	2	2	0	0
50	1	1	33	29.07.2020	Rotational vertigo	S	3-2-2-2-2-2	2.16667	gingivitis	0	3	0.75	extreme inflammation	3	0.6	moderate oral hygiene	2.875	3	1	0	2.5	4	0	0	2.6875	4	0	0	0	0	2.75	0	0	3	1	0	0	0	2	1	1	0	0	0.5	3	0	0	2	0
51	0	1	65	05.08.2020	moderate OSAS	S	3-1-2-2-2-3	2.16667	moderate parodontitis	0	3	0.75	extreme inflammation	4	0.8	inadequate oral hygiene	2.375	4	0	0	2.625	3	1	0	2.5	4	0	0	0	0	3.5	2	0	3	1	0	0	0	2	0	2	0	0	0.625	1	4	0	0	0
52	0	1	24	12.08.2020	Acute tonsillitis	S	2-2-2-2-2-2	2	gingivitis	0	0	0	clinically normal	2	0.4	moderate oral hygiene	2.75	4	0	0	2.5	4	0	0	2.625	4	0	0	0	0	2.625	4	0	4	0	0	0	0	2	2	0	0	0	0.25	3	1	1	0	0
53	1	0	58	14.08.2020	Peritonsillar abscess	S	3-2-3-2-2-3	2.5	moderate parodontitis	0	2	0.5	moderate inflammation	1	0.2	optimum oral hygiene	3.1	3	2	0	3.2	2	3	0	3.15	5	0	0	0	0	3.65	2	1	4	0	0	0	0	4	0	0	0	0	0	3	0	0	2	0
54	1	1	38	18.08.2020	Vertigo	S	2-0-2-2-2-2	1.66667	gingivitis	0	2	0.5	moderate inflammation	4	0.8	inadequate oral hygiene	2	5	0	0	2.3	5	0	0	2.15	5	0	0	0	0	2.3	0	0	4	1	0	0	0	5	0	0	0	0	0.1	5	0	0	0	0
55	0	1	28	18.08.2020	Cyst on the eye	S	2-2-2-2-2-2	2	gingivitis	0	0	0	clinically normal	2	0.4	moderate oral hygiene	2.5	4	0	0	2	4	0	0	2.25	4	0	0	0	0	2.5	2	0	4	0	0	0	0	2	2	0	0	0	0.25	5	0	0	0	0
56	0	1	33	19.08.2020	Low-frequency hearing loss on the right side	S	2-1-2-2-1-2	1.66667	gingivitis	0	0	0	clinically normal	2	0.4	moderate oral hygiene	1.625	4	0	0	1.5	4	0	0	1.5625	4	0	0	0	0	1.8125	3	0	3	0	1	0	0	3	1	0	0	0	0.375	3	1	1	0	0
57	1	1/0	54	31.08.2020	Balance disorder	S	3-1-1-3-2-2	2	moderate parodontitis	0	0	0	clinically normal	0	0	optimum oral hygiene	2.75	4	0	0	2.25	3	1	0	2.5	4	0	0	0	0	3	0	0	4	0	0	0	0	3	1	0	0	0	0.125	4	0	1	0	0
58	0	1	64	31.08.2020	Tinnitus, unexplained mass on the underside of the tongue	S	3-3-4-3-2-2	2.83333	extreme parodontitis	0	1	0.5	moderate inflammation	2	1	inadequate oral hygiene	2.25	2	0	0	4.25	0	2	0	3.25	4	0	0	0	0	3.75	0	0	4	0	0	0	0	4	0	0	0	0	0	3	0	0	0	1
59	1	1	47	03.09.2020	Parotidectomy	S	1-1-1-2-2-1	1.33333	gingivitis	0	3	0.75	extreme inflammation	2	0.4	moderate oral hygiene	1.75	4	0	0	2.625	4	0	0	2.1875	4	0	0	0	0	2.1875	0	0	4	0	0	0	0	4	0	0	0	0	0	2	0	0	3	0
60	1	1	47	04.09.2020	Allergy consultation	C	1-1-1-3-2-2	1.66667	moderate parodontitis	0	3	0.75	extreme inflammation	3	0.6	moderate oral hygiene	3	4	0	0	2.625	4	0	0	2.8125	4	0	0	0	0	2.8125	2	0	4	0	0	0	0	4	0	0	0	0	0	1	1	2	1	0
61	1	1	60	15.09.2020	Nurse	S	2-1-2-3-2-2	2	moderate parodontitis	0	0	0	clinically normal	3	0.6	moderate oral hygiene	2.625	4	0	0	2.875	4	0	0	2.75	4	0	0	0	0	4.0625	2	0	3	1	0	0	0	3	1	0	0	0	0.25	4	1	0	0	0
62	0	1	45	16.09.2020	Sinusitis	S	1-1-1-2-2-2	1.5	gingivitis	0	1	0.25	moderate inflammation	2	0.4	moderate oral hygiene	1.75	4	0	0	2.75	4	0	0	2.25	4	0	0	0	0	4.25	1	0	4	0	0	0	0	4	0	0	0	0	0	2	2	1	0	0
63	1	1	55	18.09.2020	Nasal polyps	C	3-1-2-3-2-3	2.33333	moderate parodontis	0	2	0.5	moderate inflammation	3	0.6	moderate oral hygiene	2.8	4	1	0	2.9	5	0	0	2.85	5	0	0	0	0	3.35	1	0	4	1	0	0	0	0	3	2	0	0	0.8	3	0	0	2	0
64	1	1	52	18.09.2020	Nasal polyps	C	2-1-2-3-2-2	2	moderate parodontitis	0	2	0.666667	extreme inflammation	3	0.6	moderate oral hygiene	2.83333	3	0	0	2.66667	3	0	0	2.75	3	0	0	0	0	3.5	1	0	2	0	1	0	0	1	2	0	0	0	0.666667	5	0	0	0	0
65	1	1	23	18.09.2020	Allergy consultation	C	2-2-2-2-2-2	2	gingivitis	0	0	0	clinically normal	1	0.2	optimum oral hygiene	1.375	4	0	0	1.5	4	0	0	1.4375	4	0	0	0	0	1.9375	2	0	2	2	0	0	0	3	1	0	0	0	0.375	5	0	0	0	0
66	1	1	54	22.09.2020	Sinusitis	S	3-1-2-3-2-3	2.33333	moderate parodontitis	0	2	0.5	moderate inflammation	2	0.4	moderate oral hygiene	2	5	0	0	3	3	2	0	2.5	5	0	0	0	0	2.55	0	0	3	1	1	0	0	3	2	0	0	0	0.5	3	1	0	1	0
67	0	1	51	22.09.2020	Tongue pacemaker, sleep apnoea	S	3-1-3-2-2-2	2.16667	moderate parodontitis	0	0	0	clinically normal	2	0.4	moderate oral hygiene	2.25	4	0	0	2.75	3	1	0	2.5	4	0	0	0	0	2.625	1	0	4	0	0	0	0	4	0	0	0	0	0	4	0	1	0	0
68	1	1	59	22.09.2020	Sleep apnoea, hearing loss, dizziness	S	2-1-3-2-2-3	2.16667	moderate parodontitis	0	1	0.333333	moderate inflammation	4	1	inadequate oral hygiene	2.66667	3	0	0	2.83333	3	0	0	2.75	3	0	0	0	0	3.25	0	0	1	2	0	0	0	0	1	2	0	0	1.16667	1	1	0	1	0
69	0	1	57	22.09.2020	Sleep apnoea	S	3-2-3-2-2-3	2.5	moderate parodontitis	0	3	0.75	extreme inflammation	5	1	inadequate oral hygiene	2.625	4	0	0	3.25	2	2	0	2.9375	4	0	0	0	0	3.8125	0	0	3	1	0	0	0	2	2	0	0	0	0.375	3	1	0	1	0
70	1	1	71	23.09.2020	Abscess neck region	S	1-1-1-2-2-3	1.66667	gingivitis	0	2	0.5	moderate inflammation	4	1	inadequate oral hygiene	2.875	4	0	0	2.75	4	0	0	2.8125	4	0	0	0	0	3.125	0	0	4	0	0	0	0	4	0	0	0	0	0	4	0	0	0	0
71	1	1	43	24.09.2020	Nurse	S	3-3-3-3-3-3	3	moderate parodontitis	3	3	0.75	extreme inflammation	4	0.8	inadequate oral hygiene	3.8	1	4	1	3.2	2	3	0	3.5	5	0	0	0	0	4.1	4	0	3	0	2	0	0	3	2	0	0	0	0.6	2	0	2	1	0
72	1	1	48	25.09.2020	Nurse	S	2-0-2-2-0-2	1.33333	gingivitis	0	0	0	clinically normal	2	0.5	moderate oral hygiene	2.875	4	0	0	2.875	4	0	0	2.875	4	0	0	0	0	3.8125	1	0	4	0	0	0	0	2	2	0	0	0	0.25	3	0	0	1	0
73	1	1	35	25.09.2020	Allergy consultation	C	1-1-1-0-2-2	1.16667	gingivitis	0	3	0.75	extreme inflammation	1	0.25	optimum oral hygiene	2.625	4	0	0	1.75	4	0	0	2.1875	4	0	0	0	0	2.6875	0	0	4	0	0	0	0	4	0	0	0	0	0	2	0	1	2	0
74	0	1	36	28.09.2020	Sleep apnoea	S	2-1-2-3-3-3	2.33333	moderate parodontitis	0	0	0	clinically normal	1	0.25	optimum oral hygiene	2.875	4	0	0	2.75	4	0	0	2.8125	4	0	0	0	0	2.9375	3	0	2	2	0	0	0	4	0	0	0	0	0.25	2	1	1	0	0
75	1	1	51	28.09.2020	Loss of balance	S	2-0-2-2-2-2	1.66667	gingivitis	0	0	0	clinically normal	4	0.8	inadequate oral hygiene	1.375	4	0	0	1.5	4	0	0	1.4375	4	0	0	0	0	2.0625	0	0	3	1	0	0	0	3	1	0	0	0	0.25	4	1	0	0	0
76	0	1	46	29.09.2020	Laryngoscopy	S	3-2-2-3-2-2	2.33333	moderate parodontitis	0	0	0	clinically normal	3	0.75	inadequate oral hygiene	3	2	1	0	2.83333	3	0	0	2.91667	2	1	0	0	0.333333	3.58333	1	0	2	1	0	0	0	2	0	1	0	0	0.5	3	0	1	0	0
77	0	1	58	29.09.2020	Septum plating	S	2-1-2-2-2-2	1.83333	gingivitis	0	1	0.25	moderate inflammation	4	0.8	inadequate oral hygiene	2.2	5	0	0	2.4	5	0	0	2.3	5	0	0	0	0	2.75	3	0	4	0	1	0	0	4	1	0	0	0	0.3	3	2	0	0	0
78	1	1	61	29.09.2020	Nurse	S	3-1-3-4-3-3	2.83333	extreme parodontitis	0	0	0	clinically normal	3	0.75	inadequate oral hygiene	3.5	2	1	1	2.66667	2	1	0	3.08333	3	0	0	0	0	4.58333	0	0	3	0	0	0	0	2	1	0	0	0	0.166667	4	0	0	0	0
79	0	1	77	30.09.2020	Earache	S	---2-2-2	2	gingivitis
80	1	1	37	01.10.2020	Septum plating	S	2-0-2-2-1-2	1.5	gingivitis	0	0	0	clinically normal	2	0.4	moderate oral hygiene	1.75	4	0	0	1.75	4	0	0	1.75	4	0	0	0	0	1.875	3	0	3	0	1	0	0	3	0	1	0	0	0.5	5	0	0	0	0
81	1	1	56	08.10.2020	/	P	2-1-2-2-2-2	1.83333	gingivitis	0	2	0.666667	extreme inflammation	4	1	inadequate oral hygiene	2.66667	3	0	0	2.66667	3	0	0	2.66667	3	0	0	0	0	3.58333	1	0	2	1	0	0	0	2	1	0	0	0	0.333333	2	0	1	1	0
82	1	1/0	59	14.10.2020	Employee	S	2-1-3-3-1-2	2	moderate parodontitis	0	0	0	clinically normal	3	1	inadequate oral hygiene	2.5	2	0	0	2.75	2	0	0	2.625	2	0	0	0	0	2.875	1	0	2	0	0	0	0	0	0	2	0	0	1	2	1	0	0	0
83	1	1	57	14.10.2020	Hearing loss	S	2-3-2-2-2-2	2.16667	gingivitis	0	0	0	clinically normal	1	0.5	moderate oral hygiene	2.25	2	0	0	2.5	2	0	0	2.375	2	0	0	0	0	4.5	0	0	1	1	2	0	0	4	0	0	0	0	0.625	3	1	0	0	0
84	1	1	43	14.10.2020	Employee	S	2-0-2-3-0-2	1.5	moderate parodontitis	0	0	0	clinically normal	3	0.6	moderate oral hygiene	1.75	4	0	0	1.625	4	0	0	1.6875	4	0	0	0	0	1.8125	1	0	3	1	0	0	0	4	0	0	0	0	0.125	3	0	2	0	0
85	1	1	23	14.10.2020	/	P	2-1-2-1-1-1	1.33333	gingivitis	0	2	0.5	moderate inflammation	1	0.2	optimum oral hygiene	2.625	4	0	0	2.25	4	0	0	2.4375	4	0	0	0	0	2.5	3	0	3	1	0	0	0	3	1	0	0	0	0.25	4	1	0	0	0
86	1	1	57	24.10.2020	/	P	3-0-3-3-2-3	2.33333	moderate parodontitis	1	0	0	clinically normal	3	0.6	moderate oral hygiene	2.25	4	0	0	3.375	2	2	0	2.8125	4	0	0	0	0	3.3125	2	0	3	1	0	0	0	4	0	0	0	0	0.125	4	1	0	0	0
[truncated: 446 more columns]
